# Supplementary material for: Characterization of ADME genes variation in Roma and 20 populations worldwide
Source: PLoS One. 2018 Nov 19;13(11):e0207671. doi: 10.1371/journal.pone.0207671 (PMC6242375; doi:10.1371/journal.pone.0207671)
Supplement: S1 Table — The references are provided in cases when data from the literature are used in addition to the 1000 Genomes data. (XLSX) [file pone.0207671.s001.xlsx]

## Sheet: Sheet1
Suppl. Table 1. The minor allele frequency (MAF) weighted values and sample sizes for the selected 95 ADME core genes’ loci in Croatian Roma (present study) and in 20 populations worldwide.
The references are provided in cases when data from the literature are used in addition to the 1000 Genomes data.
				ROMA		EUR												SAS										EAS											AMR
Gene	rs	Major	Minor	Croatian Roma		Finland			Italy			Spain			UK			Bangladesh		India			Pakistan		Sri Lanka			Japan			China – Dai		China – Han			Vietnam			Colombia			Mexico			Peru		Puerto Rico
				MAF	N	MAF	N	ref.	MAF	N	ref.	MAF	N	ref.	MAF	N	ref.	MAF	N	MAF	N	ref.	MAF	N	MAF	N	ref.	MAF	N	ref.	MAF	N	MAF	N	ref.	MAF	N	ref.	MAF	N	ref.	MAF	N	ref.	MAF	N	MAF	N	ref.
ABCB1	1045642	G	A	0.5586	435	0.576	99		0.506	1267	4,5,6	0.4554	384	10.11	0.5223	281	23	0.61	86	0.5434	1290	35-39	0.51	96	0.593	102		0.4103	611	58-61	0.425	93	0.3883	1269	81-85	0.404	99		0.441	94		0.477	64		0.376	85	0.428	104
ABCB1	1128503	G	A	0.6295	421	0.429	99		0.4926	538	5.6	0.3855	259	11	0.423	91		0.628	86	0.6226	1193	35,37,38	0.531	96	0.618	102		0.6295	429	59.61	0.624	93	0.5881	1001	82-85	0.576	99		0.426	94		0.469	64		0.329	85	0.404	104
ABCB1	3213619	A	G	0.0117	426	0.035	99		0.0157	699	7	0.0453	793	7	0.049	91		0.023	86	0.0312	658	35	0.052	96	0.044	102		0.0638	431	59,60	0.027	93	0.0675	208		0.045	99		0.069	94		0.023	64		0.012	85	0.062	104
ABCC2	717620	C	T	0.2529	433	0.217	99		0.6542	438	5	0.2497	263	11	0.214	91		0.18	86	0.0611	205		0.062	96	0.123	102		0.2183	183	62	0.194	93	0.2223	414	83.86	0.247	99		0.181	94		0.203	64		0.082	85	0.197	104
ABCC2	2273697	G	A	0.2512	434	0.157	99		0.2097	694	7	0.1966	949	7.11	0.236	91		0.227	86	0.3	205		0.307	96	0.25	102		0.125	104		0.043	93	0.1235	414	83.86	0.061	99		0.154	94		0.148	64		0.141	85	0.183	104
ABCC2	3740066	C	T	0.4211	437	0.369	99		0.374	107		0.4327	263	11	0.385	91		0.331	86	0.3267	205		0.255	96	0.284	102		0.226	104		0.226	93	0.2317	414	83.86	0.273	99		0.356	94		0.422	64		0.241	85	0.361	104
ABCC2	3745274	G	T	0.2028	434	0.157	99		0.304	107		0.206	107		0.231	91		0.366	86	0.3806	205		0.38	96	0.397	102		0.221	104		0.328	93	0.1585	208		0.222	99		0.329	196	108	0.312	64		0.459	85	0.346	104
ABCC2	56220353	C	T	0	435	0	99		0	107		0	107		0	91		0	86	0	205		0	96	0	102		0	104		0	93	0.0195	208		0.005	99		0	94		0	64		0	85	0	104
ABCC2	56296335	G	T	0	436	0	99		0	107		0	107		0	91		0	86	0	205		0	96	0	102		0	104		0	93	0.0025	208		0	99		0	94		0	64		0	85	0	104
ABCG2	2231142	G	T	0.0814	436	0.091	99		0.061	107		0.07	107		0.143	91		0.122	86	0.1005	642	35	0.104	96	0.088	102		0.3028	5240	63.64	0.215	93	0.2985	6103	83,87,88	0.343	99		0.133	94		0.203	64		0.147	85	0.106	104
CYP1A1	1799814	G	T	0.0332	437	0.005	99		0.014	107		0.084	107		0.038	91		0	86	0.01	205		0.01	96	0.015	102		0	104		0	93	0	208		0	99		0.027	94		0.0621	539	111.112	0.006	85	0.062	104
CYP1A1	72547509	A	G	0	436	0	99		0	107		0	107		0	91		0	86	0	205		0	96	0	102		0	104		0.005	93	0	208		0	99		0	94		0	64		0	85	0	104
CYP1A1*2C	1048943	T	C	0.0333	436	0.051	99		0.0617	1688	5	0.0264	248	12	0.033	91		0.14	86	0.2351	764	40-43	0.13	96	0.137	102		0.2362	5144	65-67	0.29	93	0.2398	1005	89-91	0.258	99		0.282	94		0.5232	539	111.112	0.706	85	0.144	104
CYP1A2	762551	A	C	0.4885	434	0.308	99		0.379	107		0.3571	1018	13	0.269	91		0.424	86	0.4521	375	44	0.458	96	0.505	102		0.3584	4617	65	0.242	93	0.3654	316	92	0.263	99		0.266	94		0.266	64		0.135	85	0.293	104
CYP1A2	2069514	G	A	0.0023	436	0.035	99		0.023	107		0.009	107		0.011	91		0.099	86	0.085	341	43	0.078	96	0.113	102		0.2384	5685	68	0.344	93	0.274	208		0.288	99		0.261	94		0.4643	109	113	0.682	85	0.178	104
CYP2A6	1801272	A	T	0.0024	424	0.02	99		0.047	107		0.037	107		0.027	91		0.012	86	0.005	205		0	96	0.01	102		0	104		0	93	0	208		0	99		0	94		0.016	64		0.012	85	0.005	104
CYP2A6	28399433	A	C	0.056	420	0.141	99		0.065	107		0.056	107		0.044	91		0.151	86	0.1606	205		0.198	96	0.103	102		0.279	104		0.177	93	0.2645	208		0.202	99		0.101	94		0.102	64		0.094	85	0.101	104
CYP2A6	28399454	C	T	0	424	0	99		0	107		0	107		0	91		0	86	0	205		0	96	0	102		0	104		0	93	0.0025	208		0	99		0.011	94		0	64		0	85	0.01	104
CYP2B6	7260329	G	A	0.3605	430	0.359	99		0.285	107		0.374	107		0.302	91		0.366	86	0.3686	205		0.339	96	0.348	102		0.399	104		0.36	93	0.469	208		0.404	99		0.335	94		0.438	64		0.424	85	0.274	104
CYP2B6	8192709	C	T	0.1284	436	0.061	99		0.079	107		0.061	107		0.066	91		0.041	86	0.034	205		0.042	96	0.069	102		0.038	104		0.059	93	0.0285	208		0.081	99		0.064	94		0.016	64		0.018	85	0.062	104
CYP2B6	12721655	A	G	0	428	0	99		0	107		0	107		0	91		0	86	0	205		0.005	96	0	102		0	104		0	93	0	208		0	99		0	94		0	64		0	85	0	104
CYP2B6	28399499	T	C	0	420	0	99		0	107		0	107		0	91		0	86	0	205		0	96	0	102		0	104		0	93	0	208		0	99		0.011	94		0.008	64		0	85	0.019	104
CYP2C19	3758581	G	A	0.1832	434	0.045	99		0.084	107		0.079	107		0.066	91		0.116	86	0.1171	205		0.104	96	0.093	102		0.048	104		0.027	93	0.0271	408	93	0.035	99		0.064	94		0.023	64		0.012	85	0.034	104
CYP2C19	4244285	G	A	0.1547	430	0.217	99		0.0873	423	5	0.1622	182	14	0.1572	140	24	0.326	86	0.3496	658	45	0.344	96	0.3853	308	57	0.322	104		0.263	93	0.2964	1401	93-96	0.283	99		0.106	94		0.125	64		0.059	85	0.1085	203	116
CYP2C19	4986893	G	A	0	418	0	99		0	107		0	107		0	91		0.023	86	0.0084	658	45	0.016	96	0.0083	308	57	0.072	104		0.075	93	0.0571	1404	93-96	0.04	99		0	94		0	64		0	85	0	200	116
CYP2C19	28399504	A	G	0	436	0	99		0	107		0.005	107		0	91		0	86	0	205		0	96	0	308	57	0	104		0	93	0.0013	408	93	0	99		0	94		0.008	64		0	85	0.005	104
CYP2C19*17	12248560	C	T	0.2834	434	0.217	99		0.224	107		0.215	107		0.2073	140	24	0.11	86	0.139	205		0.146	96	0.142	102		0.005	104		0.016	93	0.0123	408	93	0.02	99		0.128	94		0.117	64		0.041	85	0.178	104
CYP2C19*8	41291556	T	C	0	436	0	99		0	107		0	107		0	91		0	86	0.0025	205		0	96	0	102		0	104		0	93	0.0000	408	93	0	99		0	94		0	64		0	85	0	104
CYP2C8	1058930	G	C	0.0563	435	0.081	99		0.047	107		0.065	107		0.06	91		0.006	86	0.01	205		0.01	96	0	102		0	104		0	93	0	208		0	99		0.016	94		0.023	64		0.012	85	0.024	104
CYP2C8	11572103	T	A	0.0185	433	0	99		0	107		0.014	107		0.005	91		0	86	0.0075	205		0.021	96	0.025	102		0	104		0	93	0	208		0	99		0	94		0	64		0.006	85	0.034	104
CYP2C8*3	10509681	T	C	0.1647	428	0.081	99		0.131	107		0.15	107		0.093	91		0.017	86	0.032	205		0.047	96	0.02	102		0	104		0	93	0.0025	208		0	99		0.117	94		0.102	64		0.024	85	0.144	104
CYP2C9	1799853	C	T	0.2156	422	0.081	99		0.154	107		0.1644	4056	15	0.1147	1165	25,26,27	0.017	86	0.0373	866	45.46	0.052	96	0.0304	308	57	0	104		0	93	0.0025	208		0	99		0.1045	239	109	0.102	64		0.024	85	0.139	104
CYP2C9	2256871	A	G	0	434	0	99		0	107		0	107		0	91		0	86	0	205		0	96	0	102		0	104		0	93	0	408	93	0	99		0	94		0	64		0	85	0.005	104
CYP2C9	9332131	A	-	0	423	0	99		0	107		0	107		0	91		0	86	0	205		0	96	0	102		0	104		0	93	0	408	93	0	99		0	94		0	64		0	85	0	104
CYP2C9	9332239	C	T	0	430	0	99		0.009	107		0	107		0	91		0	86	0	205		0	96	0	102		0	104		0	93	0.0000	408	93	0	99		0	94		0	64		0	85	0.005	104
CYP2C9	28371686	C	G	0	433	0	99		0	107		0	107		0	91		0	86	0	205		0	96	0	102		0	104		0	93	0.0000	408	93	0	99		0	94		0	64		0	85	0.005	104
CYP2D6	1080985	G	C	0.2356	435	0.288	99		0.224	107		0.266	107		0.236	91		0.151	86	0.2831	205		0.208	96	0.275	102		0.135	104		0.054	93	0.1083	208		0.111	99		0.202	94		0.211	64		0.3	85	0.221	104
CYP2D6	1135840	G	C	0.3399	434	0.525	99		0.421	107		0.449	107		0.445	91		0.500	86	0.417	205		0.573	96	0.466	102		0.500	104		0.247	93	0.2501	208		0.222	99		0.505	94		0.602	64		0.606	85	0.428	104
CYP2D6	5030655	A	-	0	435	0.045	99		0.019	107		0.005	107		0.011	91		0	86	0	205		0.005	96	0	102		0	104		0	93	0	608	97	0	99		0.011	94		0	64		0	85	0	104
CYP2D6	5030865	C	T	0	437	0	99		0	107		0	396	16	0	91		0	86	0	205		0	96	0	102		0.0028	393	69	0.016	93	0.0091	608	97	0.025	99		0	94		0	64		0	85	0	104
CYP2D6	5030867	T	G	0	434	0	99		0	107		0	107		0	91		0.012	86	0.01	205		0.01	96	0.005	102		0	104		0	93	0	208		0	99		0	94		0	64		0	85	0	104
CYP2D6	28371725	C	T	0.1427	410	0.035	99		0.145	107		0.089	107		0.071	91		0.093	86	0.1415	205		0.109	96	0.118	102		0.005	104		0.081	93	0.0345	708	93.97	0.025	99		0.08	94		0.016	64		0.006	85	0.12	104
CYP2E1	72559710	G	A	0	434	0	99		0	107		0	107		0	91		0	86	0	205		0	96	0	102		0	104		0	93	0.005	208		0.005	99		0	94		0	64		0	85	0	104
CYP3A4	2242480	C	T	0.3012	425	0.076	99		0.084	107		0.117	107		0.071	91		0.372	86	0.3539	205		0.411	96	0.368	102		0.274	104		0.263	93	0.243	208		0.318	99		0.287	94		0.391	64		0.576	85	0.341	104
CYP3A4	55785340	A	G	0	433	0.01	99		0	107		0	107		0	91		0	86	0	205		0	96	0	102		0	104		0	93	0	208		0	99		0	94		0	64		0	85	0	104
CYP3A5	10264272	C	T	0	434	0	99		0.005	107		0.009	107		0	91		0	86	0	205		0	96	0	102		0	104		0	93	0	208		0	99		0.011	94		0.023	64		0.012	85	0.043	104
DPYD	1801265	A	G	0.2506	427	0.298	99		0.22	107		0.215	107		0.181	91		0.192	86	0.317	205		0.297	96	0.196	102		0.058	104		0.145	93	0.0695	208		0.096	99		0.234	94		0.242	64		0.165	85	0.255	104
DPYD	1801267	C	T	0	431	0	99		0	107		0	107		0	91		0	86	0.0025	205		0	96	0	102		0	104		0	93	0	208		0	99		0	94		0	64		0	85	0	104
GSTP1	1695	A	G	0.2977	435	0.283	99		0.2913	480	8	0.304	842	12,17,18	0.319	91		0.221	86	0.2394	491	47.48	0.292	96	0.314	102		0.127	693	66,70	0.22	93	0.1781	1364	98-100	0.202	99		0.356	94		0.52	948	111,114,115	0.671	85	0.37	104
GSTP1	1138272	C	T	0.1353	436	0.096	99		0.051	107		0.0467	1501	12	0.055	91		0.076	86	0.091	341	48	0.099	96	0.054	102		0	104		0	93	0	208		0.005	99		0.027	94		0.055	64		0.006	85	0.034	104
NAT1	4986988	C	T	0.0219	433	0	99		0.033	107		0.019	107		0.044	91		0.017	86	0.0635	205		0.016	96	0.039	102		0.01	104		0.005	93	0.0025	208		0.01	99		0.016	94		0.016	64		0.012	85	0.01	104
NAT1	4986989	A	T	0.0241	435	0	99		0.033	107		0.019	107		0.044	91		0.017	86	0.0635	205		0.016	96	0.039	102		0.01	104		0.005	93	0.0025	208		0.01	99		0.016	94		0.016	64		0.012	85	0.01	104
NAT1	4986990	G	A	0.0242	434	0	99		0.033	107		0.019	107		0.044	91		0.017	86	0.0635	205		0.016	96	0.039	102		0.01	104		0.005	93	0.005	208		0.01	99		0.016	94		0.016	64		0.012	85	0.01	104
NAT1	4987076	G	A	0	435	0	99		0.033	107		0.019	107		0.049	91		0.017	86	0.0635	205		0.016	96	0.039	102		0.01	104		0.005	93	0.0025	208		0.01	99		0.016	94		0.016	64		0.012	85	0.01	104
NAT1	5030839	C	T	0	436	0	99		0.009	107		0.028	107		0	91		0	86	0	205		0	96	0	102		0	104		0	93	0	208		0	99		0.005	94		0.008	64		0.006	85	0	104
NAT1	56172717	A	T	0	434	0.01	99		0	107		0.014	107		0	91		0	86	0	205		0	96	0	102		0	104		0	93	0	208		0	99		0	94		0	64		0	85	0.005	104
NAT1	56379106	C	T	0	437	0	99		0	107		0	107		0.005	91		0	86	0	205		0	96	0	102		0	104		0	93	0	208		0	99		0	94		0	64		0	85	0	104
NAT2	1208	A	G	0.4246	431	0.429	99		0.435	107		0.4396	1184	19	0.451	91		0.39	86	0.3564	205		0.422	96	0.299	102		0.019	104		0.048	93	0.0304	494	101	0.061	99		0.394	94		0.445	64		0.276	85	0.389	104
NAT2	1041983	C	T	0.3494	435	0.298	99		0.299	107		0.315	1184	19	0.297	91		0.366	86	0.4221	205		0.422	96	0.500	102		0.356	104		0.495	93	0.3835	494	101	0.54	99		0.324	94		0.273	64		0.259	85	0.298	104
NAT2	1799929	C	T	0.4298	406	0.429	99		0.43	107		0.4316	1184	19	0.445	91		0.349	86	0.3094	417	49	0.38	96	0.27	102		0.019	104		0.048	93	0.0485	494	101	0.051	99		0.2989	296	110	0.375	64		0.265	85	0.365	104
NAT2	1799930	G	A	0.3415	426	0.263	99		0.28	107		0.2939	1184	19	0.275	91		0.267	86	0.3794	618	49,50	0.365	96	0.422	102		0.2621	229	67	0.226	93	0.2368	494	101	0.348	99		0.1232	296	110	0.133	64		0.082	85	0.207	104
NAT2	1801279	G	A	0	436	0	99		0.005	107		0.0008	1184	19	0	91		0	86	0	205		0	96	0	102		0	104		0	93	0.0172	494	101	0	99		0.005	94		0	64		0	85	0.005	104
NAT2	1801280	T	C	0.4327	431	0.455	99		0.43	107		0.4409	1184	19	0.467	91		0.36	86	0.3568	405	50	0.411	96	0.279	102		0.019	104		0.048	93	0.0566	494	101	0.056	99		0.388	94		0.383	64		0.276	85	0.394	104
SLC15A2	1143671	C	T	0.485	433	0.5575	752	1	0.364	107		0.6264	281	20	0.527	91		0.337	86	0.3	205		0.333	96	0.221	102		0.764	104		0.64	93	0.743	208		0.591	99		0.303	94		0.203	64		0.224	85	0.399	104
SLC15A2	1143672	G	A	0.485	433	0.409	99		0.364	107		0.6254	279	20	0.527	91		0.337	86	0.3	205		0.333	96	0.221	102		0.764	104		0.64	93	0.743	208		0.591	99		0.303	94		0.203	64		0.224	85	0.399	104
SLC15A2	2257212	C	T	0.4872	432	0.4099	752	1	0.364	107		0.6264	281	20	0.527	91		0.337	86	0.3	205		0.333	96	0.221	102		0.764	104		0.64	93	0.743	208		0.591	99		0.303	94		0.203	64		0.224	85	0.399	104
SLC15A2	2293616	G	A	0.4861	431	0.409	99		0.364	107		0.393	107		0.527	91		0.337	86	0.3	205		0.333	96	0.221	102		0.764	104		0.64	93	0.743	208		0.591	99		0.303	94		0.203	64		0.224	85	0.399	104
SLC22A1	628031	G	A	0.4424	425	0.485	99		0.341	107		0.43	107		0.39	91		0.39	86	0.3451	652	51-53	0.38	96	0.377	102		0.182	286	71.72	0.349	93	0.2653	469	102	0.247	99		0.346	94		0.1428	333	113	0.1	85	0.255	104
SLC22A1	2282143	C	T	0.0853	434	0.01	99		0.009	107		0.005	107		0.0338	223	28	0.14	86	0.0686	205		0.083	96	0.069	102		0.1742	635	73.74	0.124	93	0.1154	208		0.121	99		0.032	94		0.016	64		0.012	85	0.014	104
SLC22A1	4646277	C	T	0	436	0	99		0	107		0	107		0	91		0	86	0	205		0	96	0	102		0.01	104		0	93	0.005	208		0.005	99		0	94		0	64		0	85	0	104
SLC22A1	4646278	C	T	0	435	0	99		0	107		0.005	107		0	91		0	86	0.005	205		0.01	96	0.005	102		0	104		0	93	0	208		0	99		0	94		0	64		0	85	0	104
SLC22A1	12208357	C	T	0.022	432	0.061	99		0.061	107		0.051	107		0.0629	3670	28.29	0.017	86	0.0444	317	52	0.016	96	0.029	102		0	104		0	93	0.002	469	102	0	99		0.037	94		0.016	64		0.006	85	0.019	104
SLC22A1	34059508	G	A	0.0478	429	0.01	99		0.005	107		0.023	107		0.038	91		0	86	0	205		0	96	0	102		0	104		0	93	0	208		0	99		0.016	94		0.039	64		0.018	85	0.01	104
SLC22A1	34130495	G	A	0.0227	418	0.015	99		0.019	107		0.033	107		0.0309	223	28	0.006	86	0	205		0	96	0	102		0	104		0	93	0	208		0	99		0.005	94		0.008	64		0.006	85	0.01	104
SLC22A1	55918055	T	C	0	419	0	99		0	107		0	107		0.011	91		0	86	0	205		0	96	0	102		0	104		0	93	0	208		0	99		0	94		0	64		0	85	0	104
SLC22A2	316019	C	A	0.0659	425	0.0666	263	2	0.131	107		0.098	107		0.159	91		0.081	86	0.1514	205		0.125	96	0.152	102		0.1244	407	75	0.124	93	0.1395	208		0.167	99		0.08	94		0.055	64		0.053	85	0.159	104
SLC22A2	8177507	C	T	0	434	0	99		0	107		0	107		0	91		0	86	0	205		0	96	0	102		0	104		0	93	0	208		0	99		0	94		0	64		0	85	0	104
SLC22A2	8177516	G	A	0	435	0	99		0	107		0.005	107		0	91		0	86	0	205		0	96	0	102		0	104		0	93	0	208		0	99		0	94		0	64		0	85	0	104
SLC22A2	8177517	T	G	0	430	0	99		0	107		0	107		0	91		0	86	0	205		0	96	0	102		0	104		0	93	0	208		0	99		0.005	94		0	64		0	85	0	104
SLC22A6	11568626	C	T	0	432	0	99		0	107		0	107		0	91		0	86	0	205		0	96	0	102		0	104		0	93	0	208		0	99		0	94		0	64		0	85	0.005	104
SLCO1B1	4149056	T	C	0.1023	435	0.1985	567	3	0.1857	1969	9	0.117	107		0.1533	27563	30-34	0.052	86	0.0495	617	54.55	0.036	96	0.044	102		0.1312	785	76.77	0.14	93	0.1396	759	103.104	0.1577	203	103	0.181	94		0.078	64		0.141	85	0.12	104
SLCO1B1	59502379	G	C	0	419	0	99		0	107		0	107		0	91		0	86	0	205		0	96	0	102		0	104		0	93	0	208		0	99		0	94		0	64		0.006	85	0.005	104
SLCO1B3	4149117	G	T	0.0701	435	0.242	99		0.117	107		0.079	107		0.132	91		0.116	86	0.071	205		0.083	96	0.098	102		0.317	104		0.36	93	0.2752	256	105	0.328	99		0.112	94		0.133	64		0.2	85	0.197	104
SULT1A1	143283780	C	T	0	417	0	99		0	107		0	107		0	91		0	86	0	205		0	96	0	102		0	104		0	93	0	208		0	99		0	94		0	64		0	85	0	104
TPMT	1142345	T	C	0	432	0.025	99		0.014	107		0.042	107		0.033	91		0.029	86	0.022	205		0.01	96	0.005	102		0.019	104		0.032	93	0.0171	208		0.025	99		0.021	94		0.047	64		0.065	85	0.091	104
TPMT	1800460	C	T	0.0024	414	0.025	99		0.014	107		0.042	107		0.027	91		0.017	86	0	205		0	96	0.005	102		0	104		0	93	0	208		0	99		0.011	94		0.039	64		0.065	85	0.048	104
TPMT	1800462	C	G	0	429	0	99		0.009	107		0.0065	676	21	0.011	91		0	86	0	205		0	96	0	102		0	136	78	0	93	0	208		0	99		0.011	94		0	333	113	0.006	85	0.005	104
TPMT	56161402	C	T	0	431	0	99		0	107		0	107		0	91		0	86	0	205		0	96	0	102		0	104		0	93	0	208		0	99		0.005	94		0	64		0.006	85	0	104
UGT1A1	4124874	G	T	0.5523	430	0.581	99		0.556	107		0.603	107		0.621	91		0.39	86	0.395	205		0.349	96	0.333	102		0.688	104		0.548	93	0.673	208		0.626	99		0.489	94		0.484	64		0.394	85	0.514	104
UGT1A1	4148323	G	A	0	436	0.035	99		0	107		0	107		0	91		0.029	86	0.017	205		0	96	0.025	102		0.13	104		0.102	93	0.1922	208		0.066	99		0.027	94		0.023	64		0	85	0	104
UGT1A9	34993780	T	G	0	439	0	99		0	107		0	107		0	91		0.006	86	0	205		0	96	0	102		0	104		0.011	93	0.0025	208		0	99		0	94		0	64		0	85	0	104
UGT1A9	35350960	C	A	0	435	0	99		0	107		0	107		0	91		0	86	0	205		0	96	0	102		0.005	104		0.032	93	0.0075	208		0.02	99		0	94		0	64		0	85	0	104
UGT2B15	1902023	C	A	0.7138	428	0.485	99		0.505	107		0.486	107		0.544	91		0.448	86	0.5535	205		0.495	96	0.637	102		0.433	104		0.441	93	0.423	208		0.394	99		0.473	94		0.273	64		0.306	85	0.471	104
UGT2B7	7439366	C	T	0.3291	430	0.449	99		0.519	107		0.453	107		0.527	91		0.349	86	0.4046	205		0.422	96	0.407	102		0.2596	312	79,80	0.263	93	0.2795	256	106	0.237	99		0.431	94		0.266	64		0.141	85	0.399	104
VKORC1	9923231	C	T	0.4614	428	0.308	99		0.477	107		0.4061	4203	15.22	0.3614	802	26	0.157	86	0.151	255	56	0.198	96	0.108	102		0.904	104		0.823	93	0.9237	840	107	0.843	99		0.42	94		0.469	64		0.382	85	0.389	104
[truncated: 13 more columns]
